# Supplementary material for: Genomic characterization of Salmonella enterica isolates causing typhoid among Ghanaian patients
Source: PLoS One. 2026 May 12;21(5):e0349142. doi: 10.1371/journal.pone.0349142 (PMC13166912; doi:10.1371/journal.pone.0349142)
Supplement: S1 Table — (XLSX) [file pone.0349142.s002.xlsx]

## Sheet: Binary_Matrix
Isolate ID (GenBank Accession no.)	Sample type	Serovar	SequenceType	Total Genes	avrA	cdgF	cdtB	csgA	csgB	csgC	csgD	csgE	csgF	csgG	entA	entB	faeC	faeD	faeE	fepC	fepG	fimA	fimC	fimD	fimF	fimH	fimI	gogB	grvA	gvrA	invA	invB	invC	invE	invF	invG	invH	invI	invJ	lpfA	lpfB	lpfC	lpfD	lpfE	mgtB	mgtC	mig-14	misL	ompA
UG01 (JBQRXJ000000000)	Blood	Salmonella Typhi	2	102	0	0	1	1	1	1	1	1	1	1	1	1	0	0	0	1	1	0	1	1	1	1	1	0	0	0	1	1	1	1	1	1	1	1	1	0	0	0	0	0	1	1	1	1	1
UG02 (JBQRXI000000000)	Stool	Salmonella Typhi	2	103	0	0	1	1	1	1	1	1	1	1	1	1	0	0	0	1	1	0	1	1	1	1	1	0	0	0	1	1	1	1	1	1	1	1	1	0	0	0	0	0	1	1	1	1	1
UG03 (JBQRXH000000000)	Stool	Salmonella Infantis	603	104	1	0	0	1	1	1	1	1	1	1	1	1	0	0	0	1	1	0	1	1	1	1	1	0	0	0	1	1	1	1	1	1	1	1	1	1	1	1	0	1	1	1	1	1	1
UG04 (JBQRXG000000000)	Stool	Salmonella Infantis	603	104	1	0	0	1	1	1	0	1	1	1	1	1	0	0	0	1	1	1	1	1	1	1	1	0	0	0	1	1	1	1	1	1	1	1	1	1	1	1	0	1	1	1	1	1	1
UG05 (JBQRXF000000000)	Stool	Salmonella Virchow	181	102	1	0	0	1	1	1	1	1	1	1	1	1	0	0	0	1	1	1	1	1	1	1	1	0	0	0	1	1	1	1	1	1	1	1	1	1	1	1	0	1	1	1	1	1	1
UG06 (JBQRXE000000000)	Stool	Salmonella Virchow	181	101	1	0	0	1	1	1	1	1	1	1	1	1	0	0	0	1	1	0	1	1	1	1	1	0	0	0	1	1	1	1	1	1	1	1	1	1	1	1	0	1	1	1	1	1	1
UG07 (JBQRXD000000000)	Stool	Salmonella Infantis	603	104	1	0	0	1	1	1	1	1	1	1	1	1	0	0	0	1	1	0	1	1	1	1	1	0	0	0	1	1	1	1	1	1	1	1	1	1	1	1	0	1	1	1	1	1	1
UG08 (JBQRXC000000000)	Stool	Salmonella Chester	1954	101	1	0	1	1	1	1	1	1	1	1	1	1	1	0	1	1	1	0	1	1	1	1	1	0	0	0	1	1	1	1	1	1	1	1	1	0	0	0	0	0	1	1	1	1	1
UG09 (JBQRXB000000000)	Stool	Salmonella Infantis	603	105	1	0	0	1	1	1	1	1	1	1	1	1	0	0	0	1	1	1	1	1	1	1	1	0	0	0	1	1	1	1	1	1	1	1	1	1	1	1	0	1	1	1	1	1	1
UG10 (JBQRXA000000000)	Stool	Salmonella Jukestown	3238	99	1	0	1	1	1	1	1	1	1	1	1	1	0	0	0	1	1	0	1	1	1	1	1	0	0	0	1	1	1	1	1	1	1	1	1	0	0	0	0	0	1	1	1	1	1
UG11 (JBQRWZ000000000)	Stool	Salmonella Durham	3238	97	1	0	1	1	1	1	1	1	1	1	1	1	0	0	0	1	1	0	1	1	1	1	1	0	0	0	1	1	1	1	1	1	1	1	1	0	0	0	0	0	1	1	1	1	1
UG12 (JBQRWY000000000)	Stool	Salmonella Durham	3238	96	1	0	1	1	1	1	1	1	1	1	1	1	0	0	0	1	1	0	1	1	1	1	1	0	0	0	1	1	1	1	1	1	1	1	1	0	0	0	0	0	1	1	1	1	1
UG13 (JBQRWX000000000)	Stool	Salmonella Durham	3238	99	1	0	1	1	1	1	1	1	1	1	1	1	0	0	0	1	1	1	1	1	1	1	1	0	0	0	1	1	1	1	1	1	1	1	1	0	0	0	0	0	1	1	1	1	1
UG14 (JBQRWW000000000)	Blood	Salmonella Typhimurium	19	115	1	0	0	1	1	1	1	1	1	1	1	1	0	0	0	1	1	0	1	1	1	1	1	0	0	1	1	1	1	1	1	1	1	1	1	1	1	1	1	1	1	1	1	1	1
UG15 (JBQRWV000000000)	Stool	Salmonella Typhimurium	19	115	1	0	0	1	1	1	1	1	1	1	1	1	0	0	0	1	1	0	1	1	1	1	1	1	1	0	1	1	1	1	0	1	1	1	1	1	1	1	1	1	1	1	1	1	1
UG16 (JBQRWU000000000)	Stool	Salmonella Chester	1954	102	1	1	1	1	1	1	1	1	0	1	1	1	1	1	1	1	1	0	1	1	1	1	1	0	0	0	1	1	1	1	1	1	1	1	1	0	0	0	0	0	1	1	1	1	1
UG17 (JBQRWT000000000)	Stool	Salmonella Typhi	2	106	0	0	1	1	1	1	1	1	1	1	1	1	0	0	0	1	1	0	1	1	1	1	1	0	0	0	1	1	1	1	1	1	1	1	1	0	0	0	0	0	1	1	1	1	1
UG18 (JBQRWS000000000)	Stool	Salmonella Virchow	181	103	1	0	0	1	1	1	1	1	1	1	1	1	0	0	0	1	1	0	1	1	1	1	1	0	0	0	1	1	1	1	1	1	1	1	1	1	1	1	0	1	1	1	1	1	1
UG19 (JBQRWR000000000)	Stool	Salmonella Durham	3238	98	1	0	1	1	1	1	1	0	1	1	1	1	0	0	0	1	1	0	1	1	1	1	1	0	0	0	1	1	1	1	1	1	1	1	1	0	0	0	0	0	1	1	1	1	1
UG20 (JBQRWQ000000000)	Stool	Salmonella Typhimurium	19	116	1	0	0	1	1	1	1	1	1	1	1	1	0	0	0	1	1	0	1	1	1	1	1	1	1	0	1	1	1	1	1	1	1	1	1	1	1	1	1	1	1	1	1	1	1
UG22 (JBQWAU000000000)	Stool	Salmonella Wein	101	99	1	0	1	1	1	1	1	1	1	1	1	1	0	0	0	1	1	0	1	1	1	1	1	0	0	0	1	1	1	1	1	1	1	1	1	0	0	0	0	0	1	1	1	1	1
UG23 (JBQRWP000000000)	Stool	Salmonella Virchow	303	101	1	0	0	1	1	1	1	1	1	1	1	1	0	0	0	1	1	0	1	1	1	1	1	0	0	0	1	1	1	1	1	1	1	1	1	1	1	1	0	1	1	1	1	1	1
UG24 (JBQRWO000000000)	Stool	Salmonella Typhi	2	106	0	0	1	1	1	1	1	1	1	1	1	1	0	0	0	1	1	0	1	1	1	1	1	0	0	0	1	1	1	1	1	1	1	1	1	0	0	0	0	0	1	1	1	1	1
UG25 (JBQRWN000000000)	Stool	Salmonella Bangui	2	92	1	0	1	0	0	0	1	1	1	0	1	1	0	0	0	1	1	0	0	1	1	1	1	0	0	0	0	1	1	0	0	1	1	1	1	1	1	1	0	0	1	1	1	0	0
UG26 (JBQRWM000000000)	Blood	Salmonella Typhi	2	105	0	0	1	1	1	1	1	1	1	1	1	1	0	0	0	1	1	0	1	1	1	1	1	0	0	0	1	1	1	1	1	1	1	1	1	0	0	0	0	0	1	1	1	1	1
UG27 (JBQRWL000000000)	Blood	Salmonella Typhi	2	105	0	0	1	1	1	1	1	1	1	1	1	1	0	0	0	1	1	0	1	1	1	1	1	0	0	0	1	1	1	0	1	1	1	1	1	0	0	0	0	0	1	1	1	1	1
UG28 (JBQRWK000000000)	Stool	Salmonella Saintpaul	50	108	1	0	0	1	1	1	1	1	1	1	1	1	1	1	1	1	1	0	1	1	1	1	1	0	1	0	1	1	1	1	1	1	1	1	1	1	1	1	1	1	1	1	1	1	1
UG29 (JBQRWJ000000000)	Stool	Salmonella Typhimurium	313	117	1	0	0	1	1	1	1	1	1	1	1	1	0	0	0	1	1	0	1	1	1	1	1	1	0	1	1	1	1	1	1	1	1	1	1	1	1	1	1	1	1	1	1	1	1
					22	1	15	27	27	27	27	27	27	27	28	28	3	2	3	28	28	4	27	28	28	28	28	3	3	2	27	28	28	26	26	28	28	28	28	14	14	14	5	13	28	28	28	27	27
[truncated: 93 more columns]
